# Supplementary material for: An investigation of the diachronic trend of dependency distance minimization in magazines and news
Source: PLoS One. 2023 Jan 5;18(1):e0279836. doi: 10.1371/journal.pone.0279836 (PMC9815589; doi:10.1371/journal.pone.0279836)
Supplement: S1 File — (ZIP) [file pone.0279836.s001.zip]

Archive with 2 entries (2 files):
- DD distribution for magazine .csv
- DD distribution for news.csv
