# Supplementary material for: An investigation of the diachronic trend of dependency distance minimization in magazines and news
Source: PLoS One. 2023 Jan 5;18(1):e0279836. doi: 10.1371/journal.pone.0279836 (PMC9815589; doi:10.1371/journal.pone.0279836)
Supplement: S1 File — (ZIP) [file pone.0279836.s001.zip › DD distribution for magazine .csv]

year	mdd	ndd
1815	3.53	1.31
1816	2.87	1.36
1817	2.7725	1.5275
1818	2.854	1.592
1819	2.605	1.34
1820	3.181666667	1.281666667
1821	3.109333333	1.344666667
1822	2.872916667	1.251666667
1823	3.013333333	1.309259259
1824	3.050740741	1.374444444
1825	2.914736842	1.414210526
1826	3.183888889	1.426111111
1827	3.053333333	1.285555556
1828	3.1352	1.3868
1829	3.0375	1.3305
1830	3.020909091	1.391363636
1831	3.133777778	1.44
1832	3.374230769	1.381730769
1833	3.027	1.297
1834	2.986341463	1.307560976
1835	3.006153846	1.315192308
1836	3.072352941	1.380588235
1837	2.956521739	1.416956522
1838	3.083478261	1.387173913
1839	3.092285714	1.408285714
1840	3.099047619	1.316666667
1841	3.155384615	1.403076923
1842	3.2225	1.351666667
1843	3.020769231	1.312692308
1844	3.056206897	1.322413793
1845	3.115357143	1.321964286
1846	3.041190476	1.336428571
1847	3.138709677	1.341612903
1848	3.040810811	1.373783784
1849	3.104	1.353333333
1850	3.107012987	1.323896104
1851	3.135081967	1.340819672
1852	3.086491228	1.409122807
1853	3.076842105	1.252105263
1854	3.148484848	1.293030303
1855	2.975	1.324761905
1856	3.026764706	1.326470588
1857	2.932222222	1.299259259
1858	3.047567568	1.414594595
1859	3.134864865	1.279459459
1860	3.033666667	1.288666667
1861	2.994716981	1.35490566
1862	3.0054	1.344
1863	3.159574468	1.358510638
1864	2.999302326	1.348139535
1865	2.981111111	1.309555556
1866	3.043191489	1.330212766
1867	3.069736842	1.384473684
1868	3.039473684	1.371403509
1869	3.0185	1.344666667
1870	3.123181818	1.328636364
1871	3.053658537	1.331219512
1872	2.9925	1.318125
1873	2.995714286	1.352857143
1874	3.093454545	1.313090909
1875	3.037027027	1.376756757
1876	3.082361111	1.350694444
1877	2.967647059	1.341568627
1878	3.030714286	1.345952381
1879	2.940140845	1.381267606
1880	3.097924528	1.386415094
1881	3.070888889	1.375777778
1882	2.958863636	1.383863636
1883	3.106666667	1.357037037
1884	2.93	1.39625
1885	3.048412698	1.322222222
1886	2.9654	1.3506
1887	2.957532468	1.366883117
1888	2.980862069	1.337931034
1889	2.967866667	1.392933333
1890	2.995	1.403387097
1891	2.9656	1.3792
1892	2.960888889	1.381777778
1893	2.992537313	1.366268657
1894	3.001489362	1.301489362
1895	2.967073171	1.369756098
1896	2.986779661	1.410508475
1897	2.973866667	1.433733333
1898	2.985660377	1.400377358
1899	2.976825397	1.339206349
1900	2.889204545	1.414886364
1901	2.991368421	1.353368421
1902	2.96462963	1.334537037
1903	2.958421053	1.292947368
1904	2.913695652	1.301847826
1905	2.845066667	1.307866667
1906	2.894234234	1.278828829
1907	2.917934783	1.313586957
1908	2.934396552	1.265086207
1909	2.906565657	1.288282828
1910	2.860752688	1.277634409
1911	2.933055556	1.336111111
1912	2.799285714	1.283928571
1913	2.871923077	1.270384615
1914	2.827007874	1.26
1915	2.85557047	1.315302013
1916	2.774093567	1.297953216
1917	2.927179487	1.331025641
1918	2.775882353	1.237647059
1919	2.804230769	1.246153846
1920	2.770113636	1.222272727
1921	2.782873563	1.271954023
1922	2.744020619	1.240206186
1923	2.805326087	1.218695652
1924	2.699296875	1.15453125
1925	2.706644737	1.201776316
1926	2.735	1.204864865
1927	2.777179487	1.192179487
1928	2.656272401	1.162795699
1929	2.61801105	1.171104972
1930	2.771318681	1.219340659
1931	2.631717172	1.273434343
1932	2.7076	1.1826
1933	2.7359	1.1611
1934	2.726869565	1.263043478
1935	2.727474747	1.238787879
1936	2.766931818	1.220454545
1937	2.627943925	1.181495327
1938	2.737027027	1.171891892
1939	2.65338843	1.155289256
1940	2.703225806	1.207741935
1941	2.733310811	1.212702703
1942	2.556814815	1.154074074
1943	2.62068323	1.211801242
1944	2.594885496	1.170534351
1945	2.710141844	1.199858156
1946	2.5656	1.135266667
1947	2.566592593	1.179259259
1948	2.568918919	1.14045045
1949	2.584615385	1.202211538
1950	2.65468254	1.174444444
1951	2.585395683	1.157482014
1952	2.680620155	1.14620155
1953	2.623416667	1.140333333
1954	2.562344828	1.134
1955	2.671278195	1.169774436
1956	2.696666667	1.168333333
1957	2.70254902	1.182647059
1958	2.696054422	1.15462585
1959	2.603066667	1.182533333
1960	2.734375	1.209107143
1961	2.696095238	1.17447619
1962	2.699663866	1.209411765
1963	2.621351351	1.166396396
1964	2.706065574	1.208360656
1965	2.658595041	1.145371901
1966	2.598942308	1.204615385
1967	2.660666667	1.084952381
1968	2.596422018	1.116788991
1969	2.697196262	1.16682243
1970	2.707765957	1.099148936
1971	2.830078125	1.180234375
1972	2.684714286	1.152285714
1973	2.666986301	1.150068493
1974	2.654700855	1.159401709
1975	2.70961165	1.165145631
1976	2.706634615	1.208653846
1977	2.689747899	1.185546218
1978	2.764022989	1.21
1979	2.721623932	1.167863248
1980	2.74345679	1.15117284
1981	2.696111111	1.146604938
1982	2.700792683	1.112256098
1983	2.753373494	1.169277108
1984	2.678521127	1.082253521
1985	2.627371795	1.160576923
1986	2.647794118	1.146691176
1987	2.637142857	1.213061224
1988	2.577012987	1.091168831
1989	2.69173913	1.119492754
1990	2.819247788	1.231858407
1991	2.765375723	1.210289017
1992	2.735948553	1.249163987
1993	2.746666667	1.232840909
1994	2.687865169	1.210786517
1995	2.735844156	1.201991342
1996	2.688947368	1.18354386
1997	2.680691057	1.146747967
1998	2.620935484	1.131677419
1999	2.68857971	1.156231884
2000	2.71726817	1.135137845
2001	2.717359413	1.162787286
2002	2.657940447	1.168188586
2003	2.663147208	1.157436548
2004	2.593232323	1.113106061
2005	2.700826211	1.107777778
2006	2.603743169	1.09579235
2007	2.748036649	1.118193717
2008	3.05	0.9025
2009	2.523546099	1.169503546
