# Supplementary material for: An investigation of the diachronic trend of dependency distance minimization in magazines and news
Source: PLoS One. 2023 Jan 5;18(1):e0279836. doi: 10.1371/journal.pone.0279836 (PMC9815589; doi:10.1371/journal.pone.0279836)
Supplement: S1 File — (ZIP) [file pone.0279836.s001.zip › DD distribution for news.csv]

year	mdd	ndd
1860	2.48	1.2
1861	2.511666667	1.375833333
1862	2.634285714	1.202857143
1863	2.702608696	1.339565217
1864	2.5353125	1.2471875
1865	2.197	1.397
1866	2.81	1.08
1867	2.65	1.33
1869	1.5	0.49
1871	2.629259259	1.237407407
1872	2.785142857	1.240857143
1873	2.506938776	1.26755102
1874	2.715714286	1.276964286
1875	2.641785714	1.2425
1876	2.628135593	1.352711864
1877	2.65442623	1.275081967
1878	2.742096774	1.379354839
1879	2.751956522	1.318586957
1880	2.624520548	1.32369863
1881	2.581791045	1.265373134
1882	2.718987342	1.251392405
1883	2.620222222	1.231333333
1884	2.648157895	1.099736842
1885	2.503103448	1.117586207
1886	2.454186047	1.118604651
1887	2.373809524	1.120238095
1888	2.6635	1.09075
1889	2.728947368	1.177368421
1890	2.644418605	1.232093023
1891	2.727105263	1.261578947
1892	2.6488	1.1522
1893	2.44625	1.177321429
1894	2.514038462	1.110769231
1895	2.472105263	1.094912281
1896	2.499	1.10875
1897	2.601147541	1.099344262
1898	2.579803922	1.216470588
1899	2.487741935	1.181290323
1900	2.352739726	1.095753425
1901	2.645	1.172352941
1902	2.584864865	1.107162162
1903	2.405205479	1.137945205
1904	2.673529412	1.301911765
1905	2.708	1.187066667
1906	2.561166667	1.175333333
1907	2.559894737	1.157263158
1908	2.458297872	1.166595745
1909	2.515578947	1.184736842
1910	2.534	1.1335
1911	2.629711538	1.104615385
1912	2.695357143	1.176428571
1913	2.521875	1.1971875
1914	2.48754902	1.180980392
1915	2.578421053	1.133552632
1916	2.555061728	1.189135802
1917	2.546212121	1.131818182
1918	2.610483871	1.226935484
1919	2.470952381	1.232857143
1920	2.482444444	1.106666667
1921	2.460251572	1.076352201
1922	2.517142857	1.117428571
1923	2.565240964	1.183313253
1924	2.632150538	1.135322581
1925	2.528333333	1.115402299
1926	2.563489933	1.130939597
1927	2.631621622	1.136540541
1928	2.558682927	1.157463415
1929	2.599278846	1.161875
1930	2.703841808	1.255706215
1931	2.65626943	1.220207254
1932	2.533276836	1.253898305
1933	2.542692308	1.162163462
1934	2.663977901	1.292209945
1935	2.680057143	1.2356
1936	2.617579618	1.282611465
1937	2.555	1.148402778
1938	2.537906977	1.22875969
1939	2.719620253	1.254177215
1940	2.654008811	1.247621145
1941	2.679027027	1.309945946
1942	2.685096774	1.302516129
1943	2.617843137	1.233921569
1944	2.700521739	1.242608696
1945	2.706222222	1.313833333
1946	2.626785714	1.16872449
1947	2.63295858	1.223254438
1948	2.659572193	1.216256684
1949	2.65556213	1.251952663
1950	2.721484716	1.210611354
1951	2.675972222	1.220648148
1952	2.657222222	1.246833333
1953	2.624802632	1.274210526
1954	2.670666667	1.221133333
1955	2.597777778	1.301166667
1956	2.635826446	1.185619835
1957	2.607520661	1.135330579
1958	2.618471338	1.31433121
1959	2.555341615	1.177453416
1960	2.590333333	1.250333333
1961	2.630301205	1.177831325
1962	2.624371859	1.220603015
1963	2.559739583	1.223541667
1964	2.447073171	1.207926829
1965	2.57	1.216438356
1966	2.569344828	1.206689655
1967	2.56011811	1.167007874
1968	2.669201878	1.18028169
1969	2.606733068	1.209721116
1970	2.638522727	1.282613636
1971	2.637465438	1.237834101
1972	2.666612903	1.188817204
1973	2.537217391	1.177043478
1974	2.565227273	1.178787879
1975	2.612	1.184571429
1976	2.669301075	1.267473118
1977	2.645652174	1.204782609
1978	2.593403141	1.218376963
1979	2.609022222	1.172488889
1980	2.594595745	1.19187234
1981	2.56672	1.170453333
1982	2.661945525	1.21385214
1983	2.679561753	1.31625498
1984	2.663333333	1.338026316
1985	2.676666667	1.228222222
1986	2.647083333	1.182604167
1987	2.714492754	1.240543478
1988	2.681174497	1.282785235
1989	2.639624573	1.239215017
1990	2.641555556	0.985444444
1991	2.69478673	1.171184834
1992	2.719068323	1.148695652
1993	2.710096774	1.158903226
1994	2.6834375	1.133883929
1995	2.720030581	1.130733945
1996	2.838958333	1.263958333
1997	2.745734463	1.185225989
1998	2.734276527	1.165048232
1999	2.789072165	1.06257732
2000	2.686067416	1.123895131
2001	2.8116	1.13625
2002	2.767205882	1.135294118
2003	2.723054187	1.05955665
2004	2.742542857	1.144857143
2005	2.773125	1.153072917
2006	2.789536082	1.128608247
2007	2.745363128	1.161284916
2008	2.634583333	1.262916667
2009	2.766	1.1745
